# Supplementary material for: Chemical Gradients in Polymer-Modified Paper Sheets—Towards Single-Layer Biomimetic Soft Robots
Source: Biomimetics (Basel). 2023 Jan 18;8(1):43. doi: 10.3390/biomimetics8010043 (PMC9944451; doi:10.3390/biomimetics8010043)
Supplement: Supplementary file 1 [file biomimetics-08-00043-s001.zip]

Archive with 1 entries (1 files):
- biomimetics-2146660-supplementary.pdf
